# Supplementary material for: Evaluating the Topological Features of Monomeric and Trimeric TRAF2-C: A Multi-Disciplinary Approach
Source: Biomolecules. 2025 Nov 19;15(11):1626. doi: 10.3390/biom15111626 (PMC12650658; doi:10.3390/biom15111626)
Supplement: Supplementary file 1 [file biomolecules-15-01626-s001.zip]

Archive with 1 entries (1 files):
- biomolecules-3959740-supplementary.pdf
